# Supplementary material for: Data in support of quantification of pyrophosphate as a universal approach to determine polymerase activity and assay polymerase inhibitors
Source: Data Brief. 2015 Apr 22;4:14–8. doi: 10.1016/j.dib.2015.04.006 (PMC4510374; doi:10.1016/j.dib.2015.04.006)
Supplement: Supplementary file 1 — Supplementary material [file mmc1.zip]

Archive with 1 entries (1 files):
- Data in Brief .docx
